# Supplementary material for: Time series data analysis and ARIMA modeling to forecast the short-term trajectory of the acceleration of fatalities in Brazil caused by the corona virus (COVID-19)
Source: PeerJ. 2021 Jul 15;9:e11748. doi: 10.7717/peerj.11748 (PMC8286711; doi:10.7717/peerj.11748)
Supplement: Supplemental Information 1 [file peerj-09-11748-s001.csv]

Country/Region	Time_Day	Month	Week	Date	Confirmed	Recovered	Deaths
Brazil	21	3	9	2020-03-17	321	2	1
Brazil	22	3	9	2020-03-18	372	2	3
Brazil	23	3	9	2020-03-19	621	2	6
Brazil	24	3	9	2020-03-20	793	2	11
Brazil	25	3	9	2020-03-21	1021	2	15
Brazil	26	3	10	2020-03-22	1546	2	25
Brazil	27	3	10	2020-03-23	1924	2	34
Brazil	28	3	10	2020-03-24	2247	2	46
Brazil	29	3	10	2020-03-25	2554	2	59
Brazil	30	3	10	2020-03-26	2985	6	77
Brazil	31	3	10	2020-03-27	3417	6	92
Brazil	32	3	10	2020-03-28	3904	6	111
Brazil	33	3	11	2020-03-29	4256	6	136
Brazil	34	3	11	2020-03-30	4579	120	159
Brazil	35	3	11	2020-03-31	5717	127	201
Brazil	36	4	11	2020-04-01	6836	127	240
Brazil	37	4	11	2020-04-02	8044	127	324
Brazil	38	4	11	2020-04-03	9056	127	359
Brazil	39	4	11	2020-04-04	10360	127	445
Brazil	40	4	12	2020-04-05	11130	127	486
Brazil	41	4	12	2020-04-06	12161	127	564
Brazil	42	4	12	2020-04-07	14034	127	686
Brazil	43	4	12	2020-04-08	16170	127	819
Brazil	44	4	12	2020-04-09	18092	173	950
Brazil	45	4	12	2020-04-10	19638	173	1057
Brazil	46	4	12	2020-04-11	20727	173	1124
Brazil	47	4	13	2020-04-12	22192	173	1223
Brazil	48	4	12	2020-04-13	23430	173	1328
Brazil	49	4	12	2020-04-14	25262	3046	1532
Brazil	50	4	12	2020-04-15	28320	14026	1736
Brazil	51	4	12	2020-04-16	30425	14026	1924
Brazil	52	4	12	2020-04-17	33682	14026	2141
Brazil	53	4	12	2020-04-18	36658	14026	2354
Brazil	54	4	13	2020-04-19	38654	22130	2462
Brazil	55	4	13	2020-04-20	40743	22130	2587
Brazil	56	4	13	2020-04-21	43079	22991	2741
Brazil	57	4	13	2020-04-22	45757	25318	2906
Brazil	58	4	13	2020-04-23	50036	26573	3331
Brazil	59	4	13	2020-04-24	54043	27655	3704
Brazil	60	4	13	2020-04-25	59324	29160	4057
Brazil	61	4	14	2020-04-26	63100	30152	4286
Brazil	62	4	14	2020-04-27	67446	31142	4603
Brazil	63	4	14	2020-04-28	73235	32544	5083
Brazil	64	4	14	2020-04-29	79685	34132	5513
Brazil	65	4	14	2020-04-30	87187	35935	6006
Brazil	66	5	14	2020-05-01	92202	38039	6412
Brazil	67	5	14	2020-05-02	97100	40937	6761
Brazil	68	5	15	2020-05-03	101826	42991	7051
Brazil	69	5	15	2020-05-04	108620	45815	7367
Brazil	70	5	15	2020-05-05	115455	48221	7938
Brazil	71	5	15	2020-05-06	126611	51370	8588
Brazil	72	5	15	2020-05-07	135773	55350	9190
Brazil	73	5	15	2020-05-08	146894	59297	10017
Brazil	74	5	15	2020-05-09	156061	61685	10656
Brazil	75	5	16	2020-05-10	162699	64957	11123
Brazil	76	5	16	2020-05-11	169594	67384	11653
Brazil	77	5	16	2020-05-12	178214	72597	12461
Brazil	78	5	16	2020-05-13	190137	78424	13240
Brazil	79	5	16	2020-05-14	203165	79479	13999
Brazil	80	5	16	2020-05-15	220291	84970	14962
Brazil	81	5	16	2020-05-16	233511	89672	15662
Brazil	82	5	17	2020-05-17	241080	94122	16118
Brazil	83	5	17	2020-05-18	255368	100459	16853
Brazil	84	5	17	2020-05-19	271885	106794	17983
Brazil	85	5	17	2020-05-20	291579	116683	18859
Brazil	86	5	17	2020-05-21	310087	125960	20047
Brazil	87	5	17	2020-05-22	330890	135430	21048
Brazil	88	5	17	2020-05-23	347398	142587	22013
Brazil	89	5	18	2020-05-24	363211	149911	22666
Brazil	90	5	18	2020-05-25	374898	153833	23473
Brazil	91	5	18	2020-05-26	391222	158593	24512
Brazil	92	5	18	2020-05-27	411821	166647	25598
Brazil	93	5	18	2020-05-28	438238	177604	26754
Brazil	94	5	18	2020-05-29	465166	189476	27878
Brazil	95	5	18	2020-05-30	498440	200892	28834
Brazil	96	5	19	2020-05-31	514849	206555	29314
Brazil	97	6	19	2020-06-01	526447	211080	29937
Brazil	98	6	19	2020-06-02	555383	223638	31199
Brazil	99	6	19	2020-06-03	584016	238617	32548
Brazil	100	6	19	2020-06-04	614941	254963	34021
Brazil	101	6	19	2020-06-05	645771	266940	35026
Brazil	102	6	19	2020-06-06	672846	277149	35930
Brazil	103	6	20	2020-06-07	691758	283952	36455
Brazil	104	6	20	2020-06-08	707412	378257	37134
Brazil	105	6	20	2020-06-09	739503	396737	38406
Brazil	106	6	20	2020-06-10	772416	413916	39680
Brazil	107	6	20	2020-06-11	802828	429965	40919
Brazil	108	6	20	2020-06-12	828810	445123	41828
Brazil	109	6	20	2020-06-13	850514	459436	42720
Brazil	110	6	21	2020-06-14	867624	469141	43332
Brazil	111	6	21	2020-06-15	888271	477709	43959
Brazil	112	6	21	2020-06-16	923189	490005	45241
Brazil	113	6	21	2020-06-17	955377	521046	46510
Brazil	114	6	21	2020-06-18	978142	534580	47748
Brazil	115	6	21	2020-06-19	1032913	551631	48954
Brazil	116	6	21	2020-06-20	1067579	576779	49976
Brazil	117	6	22	2020-06-21	1083341	588118	50591
Brazil	118	6	22	2020-06-22	1106470	601736	51271
Brazil	119	6	22	2020-06-23	1145906	627963	52645
Brazil	120	6	22	2020-06-24	1188631	660469	53830
Brazil	121	6	22	2020-06-25	1228114	679524	54971
Brazil	122	6	22	2020-06-26	1274974	702399	55961
Brazil	123	6	22	2020-06-27	1313667	727715	57070
Brazil	124	6	23	2020-06-28	1344143	746018	57622
Brazil	125	6	23	2020-06-29	1368195	757811	58314
Brazil	126	6	23	2020-06-30	1402041	788318	59594
Brazil	127	7	23	2020-07-01	1448753	817642	60632
Brazil	128	7	23	2020-07-02	1496858	957692	61884
Brazil	129	7	23	2020-07-03	1539081	984615	63174
Brazil	130	7	23	2020-07-04	1577004	990731	64265
Brazil	131	7	24	2020-07-05	1603055	1029045	64867
Brazil	132	7	24	2020-07-06	1623284	1062542	65487
Brazil	133	7	24	2020-07-07	1668589	1107012	66741
Brazil	134	7	24	2020-07-08	1713160	1139844	67964
Brazil	135	7	24	2020-07-09	1755779	1171447	69184
Brazil	136	7	24	2020-07-10	1800827	1217361	70398
Brazil	137	7	24	2020-07-11	1839850	1244088	71469
Brazil	138	7	25	2020-07-12	1864681	1264843	72100
Brazil	139	7	25	2020-07-13	1884967	1291251	72833
Brazil	140	7	25	2020-07-14	1926824	1323425	74133
Brazil	141	7	25	2020-07-15	1966748	1350098	75366
Brazil	142	7	25	2020-07-16	2012151	1397531	76688
Brazil	143	7	25	2020-07-17	2046328	1428520	77851
Brazil	144	7	25	2020-07-18	2074860	1447408	78772
Brazil	145	7	26	2020-07-19	2098389	1459072	79488
Brazil	146	7	26	2020-07-20	2118646	1514300	80120
Brazil	147	7	26	2020-07-21	2159654	1555339	81487
Brazil	148	7	26	2020-07-22	2227514	1591975	82771
Brazil	149	7	26	2020-07-23	2287475	1620313	84082
Brazil	150	7	26	2020-07-24	2343366	1693214	85238
Brazil	151	7	26	2020-07-25	2394513	1785359	86449
Brazil	152	7	27	2020-07-26	2419091	1812913	87004
Brazil	153	7	27	2020-07-27	2442375	1846641	87618
Brazil	154	7	27	2020-07-28	2483191	1868749	88539
Brazil	155	7	27	2020-07-29	2552265	1922802	90134
Brazil	156	7	27	2020-07-30	2610102	1956807	91263
Brazil	157	7	27	2020-07-31	2662485	2008854	92475
Brazil	158	8	27	2020-08-01	2707877	2037982	93563
Brazil	159	8	28	2020-08-02	2733677	2062876	94104
Brazil	160	8	28	2020-08-03	2750318	2098976	94665
Brazil	161	8	28	2020-08-04	2801921	2157484	95819
Brazil	162	8	28	2020-08-05	2859073	2190361	97256
Brazil	163	8	28	2020-08-06	2912212	2230542	98493
Brazil	164	8	28	2020-08-07	2962442	2272299	99572
Brazil	165	8	28	2020-08-08	3012412	2321537	100477
Brazil	166	8	29	2020-08-09	3035422	2356983	101049
Brazil	167	8	29	2020-08-10	3057470	2390830	101752
Brazil	168	8	29	2020-08-11	3109630	2449338	103026
Brazil	169	8	29	2020-08-12	3164785	2506228	104201
Brazil	170	8	29	2020-08-13	3224876	2521100	105463
Brazil	171	8	29	2020-08-14	3275520	2616981	106523
Brazil	172	8	29	2020-08-15	3317096	2622878	107232
Brazil	173	8	30	2020-08-16	3340197	2655017	107852
Brazil	174	8	30	2020-08-17	3359570	2699080	108536
Brazil	175	8	30	2020-08-18	3407354	2751246	109888
Brazil	176	8	30	2020-08-19	3456652	2801931	111100
Brazil	177	8	30	2020-08-20	3501975	2844318	112304
Brazil	178	8	30	2020-08-21	3532330	2855558	113358
Brazil	179	8	30	2020-08-22	3582362	2913966	114250
Brazil	180	8	31	2020-08-23	3605783	2947784	114744
Brazil	181	8	31	2020-08-24	3622861	2976256	115309
Brazil	182	8	31	2020-08-25	3669995	3032551	116580
Brazil	183	8	31	2020-08-26	3717156	3082447	117665
Brazil	184	8	31	2020-08-27	3761391	3122846	118649
Brazil	185	8	31	2020-08-28	3804803	3158783	119504
Brazil	186	8	31	2020-08-29	3846153	3202185	120262
Brazil	187	8	32	2020-08-30	3862311	3237615	120828
Brazil	188	8	32	2020-08-31	3908272	3268591	121381
Brazil	189	9	32	2020-09-01	3950931	3345240	122596
Brazil	190	9	32	2020-09-02	3997865	3387309	123780
Brazil	191	9	32	2020-09-03	4041638	3429435	124614
Brazil	192	9	32	2020-09-04	4091801	3464278	125502
Brazil	193	9	32	2020-09-05	4123000	3498999	126203
Brazil	194	9	33	2020-09-06	4137521	3522155	126650
Brazil	195	9	33	2020-09-07	4147794	3549201	126960
Brazil	196	9	33	2020-09-08	4162073	3572421	127464
Brazil	197	9	33	2020-09-09	4197889	3611632	128539
Brazil	198	9	33	2020-09-10	4238446	3657701	129522
Brazil	199	9	33	2020-09-11	4282164	3695158	130396
Brazil	200	9	33	2020-09-12	4315687	3723206	131210
Brazil	201	9	34	2020-09-13	4330455	3723206	131625
Brazil	202	9	34	2020-09-14	4345610	3770138	132006
Brazil	203	9	34	2020-09-15	4382263	3811505	133119
Brazil	204	9	34	2020-09-16	4419083	3845464	134106
Brazil	205	9	34	2020-09-17	4455386	3873934	134935
Brazil	206	9	34	2020-09-18	4495183	3897539	135793
Brazil	207	9	34	2020-09-19	4528240	3936893	136532
Brazil	208	9	35	2020-09-20	4544629	3963446	136895
Brazil	209	9	35	2020-09-21	4558040	3993432	137272
Brazil	210	9	35	2020-09-22	4591364	4016831	138105
Brazil	211	9	35	2020-09-23	4591364	4046827	138105
Brazil	212	9	35	2020-09-24	4657702	4102954	139808
Brazil	213	9	35	2020-09-25	4689613	4128490	140537
Brazil	214	9	35	2020-09-26	4717991	4153307	141406
Brazil	215	9	36	2020-09-27	4732309	4172711	141741
Brazil	216	9	36	2020-09-28	4745464	4197372	142058
Brazil	217	9	36	2020-09-29	4777522	4237152	142921
Brazil	218	9	36	2020-09-30	4810935	4274774	143952
Brazil	219	10	36	2020-10-01	4847092	4299659	144680
Brazil	220	10	36	2020-10-02	4847092	4299659	144680
Brazil	221	10	36	2020-10-03	4906833	4361108	145987
Brazil	222	10	37	2020-10-04	4915289	4375354	146352
Brazil	223	10	37	2020-10-05	4927235	4397882	146675
Brazil	224	10	37	2020-10-06	4969141	4430340	147494
Brazil	225	10	37	2020-10-07	5000694	4457172	148228
Brazil	226	10	37	2020-10-08	5028444	4488092	148957
Brazil	227	10	37	2020-10-09	5055888	4502854	149639
Brazil	228	10	37	2020-10-10	5082637	4502854	150198
Brazil	229	10	38	2020-10-11	5094979	4526393	150488
Brazil	230	10	38	2020-10-12	5103408	4526393	150689
Brazil	231	10	38	2020-10-13	5113628	4526393	150998
Brazil	232	10	38	2020-10-14	5140863	4526393	151747
Brazil	233	10	38	2020-10-15	5169386	4526393	152460
Brazil	234	10	38	2020-10-16	5200300	4526393	153214
Brazil	235	10	38	2020-10-17	5224362	4526393	153675
Brazil	236	10	39	2020-10-18	5224362	4526393	153675
Brazil	237	10	39	2020-10-19	5250727	4526393	154176
Brazil	238	10	39	2020-10-20	5273954	4526393	154837
Brazil	239	10	39	2020-10-21	5298772	4526393	155403
Brazil	240	10	39	2020-10-22	5323630	4526393	155900
Brazil	241	10	39	2020-10-23	5353656	4526393	156471
Brazil	242	10	39	2020-10-24	5380635	4526393	156903
Brazil	243	10	40	2020-10-25	5394128	4526393	157134
Brazil	244	10	40	2020-10-26	5409854	4526393	157397
Brazil	245	10	40	2020-10-27	5439641	4914733	157946
Brazil	246	10	40	2020-10-28	5468270	4947777	158456
Brazil	247	10	40	2020-10-29	5494376	4962574	158969
Brazil	248	10	40	2020-10-30	5516658	4987435	159477
Brazil	249	10	40	2020-10-31	5535605	5005161	159884
Brazil	250	11	41	2020-11-01	5545705	5022338	160074
Brazil	251	11	41	2020-11-02	5554206	5039438	160253
Brazil	252	11	41	2020-11-03	5566049	5060697	160496
Brazil	253	11	41	2020-11-04	5590025	5078162	161106
Brazil	254	11	41	2020-11-05	5590025	5078162	161106
Brazil	255	11	41	2020-11-06	5631181	5118156	162015
Brazil	256	11	41	2020-11-07	5653561	5138641	162269
Brazil	257	11	42	2020-11-08	5664115	5147172	162397
Brazil	258	11	42	2020-11-09	5675032	5163226	162628
Brazil	259	11	42	2020-11-10	5699005	5183970	162802
Brazil	260	11	42	2020-11-11	5747660	5222937	163368
Brazil	261	11	42	2020-11-12	5781582	5254457	164281
Brazil	262	11	42	2020-11-13	5810652	5274812	164737
Brazil	263	11	42	2020-11-14	5848959	5279452	165658
Brazil	264	11	43	2020-11-15	5863093	5279452	165798
Brazil	265	11	43	2020-11-16	5876464	5335498	166014
Brazil	266	11	43	2020-11-17	5911758	5358299	166699
Brazil	267	11	43	2020-11-18	5945849	5383385	167455
Brazil	268	11	43	2020-11-19	5981767	5406066	168061
Brazil	269	11	43	2020-11-20	6020164	5430896	168613
Brazil	270	11	43	2020-11-21	6052786	5437189	168989
Brazil	271	11	44	2020-11-22	6071401	5457973	169183
Brazil	272	11	44	2020-11-23	6087608	5481184	169485
Brazil	273	11	44	2020-11-24	6118708	5509645	170115
Brazil	274	11	44	2020-11-25	6166606	5534010	170769
Brazil	275	11	44	2020-11-26	6204220	5556887	171460
Brazil	276	11	44	2020-11-27	6238350	5581436	171974
Brazil	277	11	44	2020-11-28	6290272	5581436	172561
Brazil	278	11	45	2020-11-29	6314740	5581436	172833
Brazil	279	11	45	2020-11-30	6335878	5597802	173120
Brazil	280	12	45	2020-12-01	6386787	5712305	173817
Brazil	281	12	45	2020-12-02	6436650	5759294	174515
Brazil	282	12	45	2020-12-03	6487084	5792539	175270
Brazil	283	12	45	2020-12-04	6533968	5825745	175964
Brazil	284	12	45	2020-12-05	6577177	5864838	176628
Brazil	285	12	46	2020-12-06	6603540	5866657	176941
Brazil	286	12	46	2020-12-07	6623911	5897526	177317
Brazil	287	12	46	2020-12-08	6674999	5965492	178159
Brazil	288	12	46	2020-12-09	6728452	5966118	178995
Brazil	289	12	46	2020-12-10	6781799	6043219	179765
Brazil	290	12	46	2020-12-11	6836227	6078287	180437
Brazil	291	12	46	2020-12-12	6880127	6078287	181123
Brazil	292	12	47	2020-12-13	6901952	6138349	181402
Brazil	293	12	47	2020-12-14	6927145	6158049	181835
Brazil	294	12	47	2020-12-15	6970034	6206483	182799
Brazil	295	12	47	2020-12-16	7040608	6239192	183735
Brazil	296	12	47	2020-12-17	7110434	6301547	184827
Brazil	297	12	47	2020-12-18	7162978	6322955	185650
Brazil	298	12	47	2020-12-19	7213155	6388938	186356
Brazil	299	12	48	2020-12-20	7238600	6408517	186764
Brazil	300	12	48	2020-12-21	7263619	6469310	187291
Brazil	301	12	48	2020-12-22	7318821	6501341	188259
Brazil	302	12	48	2020-12-23	7365517	6512717	189220
Brazil	303	12	48	2020-12-24	7423945	6512717	189982
Brazil	304	12	48	2020-12-25	7448560	6512717	190488
Brazil	305	12	48	2020-12-26	7465806	6654189	190795
Brazil	306	12	49	2020-12-27	7484285	6677235	191139
Brazil	307	12	49	2020-12-28	7504833	6712757	191570
Brazil	308	12	49	2020-12-29	7563551	6754111	192681
Brazil	309	12	49	2020-12-30	7619200	6814092	193875
Brazil	310	12	49	2020-12-31	7675973	6848844	194949
Brazil	311	1	49	2021-01-01	7700578	6855372	195411
Brazil	312	1	49	2021-01-02	7716405	6893256	195725
Brazil	313	1	50	2021-01-03	7733746	6904172	196018
Brazil	314	1	50	2021-01-04	7753752	6950045	196561
Brazil	315	1	50	2021-01-05	7810400	6994845	197732
Brazil	316	1	50	2021-01-06	7873830	7033286	198974
Brazil	317	1	50	2021-01-07	7961673	7081521	200498
Brazil	318	1	50	2021-01-08	8013708	7136817	201460
Brazil	319	1	50	2021-01-09	8075998	7205410	202631
Brazil	320	1	51	2021-01-10	8105790	7231336	203100
Brazil	321	1	51	2021-01-11	8131612	7273237	203580
Brazil	322	1	51	2021-01-12	8195637	7284945	204690
Brazil	323	1	51	2021-01-13	8256536	7347080	205964
Brazil	324	1	51	2021-01-14	8324294	7394739	207095
Brazil	325	1	51	2021-01-15	8393492	7438075	208246
Brazil	326	1	51	2021-01-16	8455059	7485823	209296
Brazil	327	1	52	2021-01-17	8488099	7509009	209847
Brazil	328	1	52	2021-01-18	8511770	7560460	210299
Brazil	329	1	52	2021-01-19	8573864	7618080	211491
Brazil	330	1	52	2021-01-20	8638249	7618080	212831
Brazil	331	1	52	2021-01-21	8697368	7673092	214147
Brazil	332	1	52	2021-01-22	8753920	7746910	215243
Brazil	333	1	52	2021-01-23	8816254	7775928	216445
Brazil	334	1	53	2021-01-24	8844577	7821376	217037
Brazil	335	1	53	2021-01-25	8871393	7864969	217664
Brazil	336	1	53	2021-01-26	8933356	7896290	218878
Brazil	337	1	53	2021-01-27	8996876	7964176	220161
Brazil	338	1	53	2021-01-28	9058687	7979513	221547
Brazil	339	1	53	2021-01-29	9118513	8066603	222666
Brazil	340	1	53	2021-01-30	9176975	8148671	223945
Brazil	341	1	54	2021-01-31	9204731	8176373	224504
Brazil	342	2	54	2021-02-01	9229322	8202354	225099
Brazil	343	2	54	2021-02-02	9283418	8258074	226309
Brazil	344	2	54	2021-02-03	9339420	8311881	227563
