# Supplementary material for: Time series data analysis and ARIMA modeling to forecast the short-term trajectory of the acceleration of fatalities in Brazil caused by the corona virus (COVID-19)
Source: PeerJ. 2021 Jul 15;9:e11748. doi: 10.7717/peerj.11748 (PMC8286711; doi:10.7717/peerj.11748)
Supplement: Supplemental Information 2 [file peerj-09-11748-s002.txt]

###### R  CODE ##########


###Installing Packages###
install.packages("rio")
install.packages("forecast")
install.packages("tseries")
install.packages("tidyverse")
install.packages("GGally")
library('rio')
library('forecast')
library('tseries')
library('tidyverse')
library(GGally)

###Reading Dataset####
getwd()
setwd("C:/Users/akini/OneDrive/Desktop")
death1<-read.csv("Deaths1.csv",header = TRUE)
attach(death1)

####Naming variables from Dataset####
Fx<-Confirmed
Gx<-Recovered
Hx<-Deaths


####New cases/Velocity/1st derivative###
t<-323
Fxp<-vector()
Fxp[1]<-0
Hxp<-vector()
Hxp[1]<-0
for (i in 1:t){
Fxp[i+1]<-Fx[i+1] - Fx[i]
Hxp[i+1]<-Hx[i+1] - Hx[i]
}


####Acceleration/2nd Derivative###
Fxp2<-vector()
Fxp2[1]<-0
Hxp2<-vector()
Hxp2[1]<-0
for (i in 1:t){
Fxp2[i+1]<-Fxp[i+1] - Fxp[i]
Hxp2[i+1]<-Hxp[i+1] - Hxp[i]
}


###Plot of Cumulative cases###
ggplot()+geom_line(death1, mapping=aes(Time_Day,Fx, colour = "Cumulative Confirmed Infection")) +  geom_line(death1, mapping=aes(Time_Day,Hx, colour = "Cumulative Infection")) +ylab('Cumulative Infection')+ xlab("Days from 1st Fatality")


###Plot of Velocity and Acceleration functions(Figure 1)###
ggplot()+  geom_line(death1, mapping=aes(Time_Day,Fxp2, colour = "Acceleration Confirmed Infection")) +ylab('Confirmed Infection')+ xlab("Days from 1st Fatality") 
ggplot()+ geom_line(death1, mapping=aes(Time_Day,Hxp2, colour = "Acceleration of Fatality")) +ylab('Fatality')+ xlab("Days from 1st Fatality")

###Correlation of Raw Data and Log Transformed Data###
datadeath<-data.frame(Fxp, Hxp,Fxp2, Hxp2)
ggpairs(datadeath)
data.VA_transf<-data.frame(log1p(Fxp), log1p(Hxp),log1p(Fxp2+51285.001),log1p(Hxp2+974.001))
ggpairs(data.VA_transf)


###Fitting a Linear Model for acceleration###
fit3<-lm(log1p(Hxp2+974.001)~log1p(Fxp2+51285.001) +0,datadeath)
summary(fit3)
par(mfrow=c(2,2))
plot(fit3)

### Linear model Functions for Acceleration###
death_acc <- function(Fxp2)  0.630929*log1p(Fxp2+51285.001) 


###Adding acceleration multivariate fn to dataset###
datadeath$death_acc<-death_acc(Fxp2)


###Acceleration of Fatality Composite Function###
HF1<-vector()
 for (i in 1:t+1){
     if (Fxp2[i]==0){
         HF1[i]<-0
     }else {
         HF1[i]<-Hxp2[i]/Fxp2[i]
         
     }
     HF1[1]<-0
     
 }
ggplot()+geom_line(death1, mapping=aes(Time_Day,HF1, colour = "Acceleration of Deaths as Confimred Case Accelerate"))


###Adding acceleration multivariate fns to dataset###
datadeath$HF1<-HF1

###Adding other variables to dataset###
datadeath$Date<- death1$Date
datadeath$Death<- death1$Death
datadeath$Month<- death1$Month
datadeath$Week<- death1$Week


#######################################################################################################
#######################################################################################################
#######################################################################################################

#########################################ACCELERATION FUNCTION ##################################

###EXPLORATORY DATA ANALYSIS (EDA)###

###Breakout of Data over week and month###
datadeath$DATES=as.Date(death1$Date)
ggplot(datadeath,aes(DATES,death_acc))+geom_line() + scale_x_date('Week')+ylab("death_acc")+ xlab("")
ggplot(datadeath,aes(DATES,death_acc))+geom_point(color="navyblue") + facet_wrap(~Week)+scale_x_date('week')
ggplot(datadeath,aes(DATES,death_acc))+geom_point(color="navyblue") + facet_wrap(~Month)+scale_x_date('month')

###Cleaned Functions and graphing of cleaned fn### 
TS_death_acc=ts(datadeath[,c('death_acc')])
datadeath$clean.TS_death_acc=tsclean(TS_death_acc)
ggplot() + geom_line(data=datadeath, aes(x=DATES,y=clean.TS_death_acc))+ ylab('Clean death_acc')#Graph cleaned data-ignore type ts scale warning

###Get monthly and weekly moving average (MA) and compare to cleaned daily data which still###
datadeath$deathacc_ma = ma(datadeath$clean.TS_death_acc, order = 7)
datadeath$deathacc_ma30 = ma(datadeath$clean.TS_death_acc, order = 30)
ggplot() + geom_line(data = datadeath, aes(x=DATES, y=clean.TS_death_acc, colour = "deathacc"))+ geom_line(data = datadeath, aes(x=DATES, y=deathacc_ma, colour = "Weekly Moving Average"))+geom_line(data = datadeath, aes(x=DATES, y=deathacc_ma30, colour = "Monthly Moving Average"))+ylab('Acceleration of Deaths')


###DECOMPOSITON OF THE DATA####
#calculate seasonal component with stl()
clean.TS_death_acc=ts(na.omit(datadeath$clean.TS_death_acc),frequency=15)
decomp1=stl(clean.TS_death_acc,s.window="periodic")
deseasonal_deathacc<- seasadj(decomp1) #used in ARIMA model later
plot(decomp1)


###STATIONARITY###
adf.test(clean.TS_death_acc,alternative="stationary")#first visual check for stationary variance


###AUTOCORRELATION AND CHOOSING MODEL ORDER###
###ACF and PACF plots###
acf(clean.TS_death_acc,main='')
pacf(clean.TS_death_acc,main='')

###Taking difference of 1 and adf test###
deathacc_d1=diff(deseasonal_deathacc, differences=1)
plot(deathacc_d1)
adf.test(deathacc_d1, alternative="stationary")


###ACF and PACF plots###
acf(deathacc_d1,main='ACF for Differenced Series') #Look for spikes at specific lag points of the differenced series
pacf(deathacc_d1,main='ACF for Differenced Series')


###FITTING AN ARIMA MODEL###
#Get auto fit p,d,q values
auto.arima(deseasonal_deathacc, seasonal = FALSE)


#EVALUATE AND ITERATE###-does the model make sense?
fit1.deathacc<- auto.arima(deseasonal_deathacc, seasonal = FALSE)
tsdisplay(residuals(fit1.deathacc), lag.max=45, main='(4,1,5) Model Residuals') 

#graph shows serious lags, so modify for p or q
fit2.deathacc=arima(deseasonal_deathacc, order=c(7,1,5))
tsdisplay(residuals(fit2.deathacc), lag.max=40, main='Seasonal Model Residuals')
fit2.deathacc


###TEST MODEL PERFORMANCE WITH A HOLDOUT SET###
hold<-window(ts(deseasonal_deathacc), start=260)
fit2_no_holdout= arima(ts(deseasonal_deathacc[-c(260:324)]),order=c(7,1,5))
fcast2_no_holdout<-forecast(fit2_no_holdout,h=64)
plot(fcast2_no_holdout,main=" ")
lines(ts(deseasonal_deathacc))

#Seasonality added back.However, model does not seem as though it need seasnality to be added back to it.
fit1_w_seasonality=fit2.deathacc 
seas_fcast1<- forecast(fit1_w_seasonality, h=90)
plot(seas_fcast1)
lines(ts(clean.TS_death_acc))
lines(ts(deseasonal_deathacc))
fit1_w_seasonality


###FURTHER TESTING AND ANALYSISOF OUR MODEL###
#deseasonal
fit1=auto.arima(deseasonal_deathacc, seasonal=FALSE)
tsdisplay(residuals(fit1), lag.max=15, main='Seasonal Model Residuals')

#Adjusted lag model
fit2=arima(deseasonal_deathacc, order=c(7,1,5))
tsdisplay(residuals(fit2), lag.max=15, main='Seasonal Model Residuals')

#seasonality
fit1_w_seasonality=auto.arima(deseasonal_deathacc, seasonal=TRUE)
tsdisplay(residuals(fit1_w_seasonality),lag.max=20, main='Seasonal Model Residuals')


#####Final Fit and Tested ARIMA forecast
par(mfrow=c(2,2))

#auto arima  without seasonality
fcast1_1<-forecast(fit1, h=30)
plot(fcast1_1)

#Adjusted lag model
fcast1_2<-forecast(fit2, h=30)
plot(fcast1_2)


#auto arima with seasonality
fcast1_3<-forecast(fit1_w_seasonality, h=30)
plot(fcast1_3)

###Selected Model### 
par(mfrow=c(1,1))
fcast1_2<-forecast(fit2, h=180)
plot(fcast1_2)
lines(ts(clean.TS_death_acc))
lines(ts(deseasonal_deathacc))


#######################################################################################################
#######################################################################################################

#########################################ACCELERATION COMPOSITE FUNCTION ##################################

###EXPLORATORY DATA ANALYSIS (EDA)###

###Breakout of Data over week and month###
datadeath$DATES=as.Date(death1$Date)
ggplot(datadeath,aes(DATES,HF1))+geom_line() + scale_x_date('Week')+ylab("HF1")+ xlab("")
ggplot(datadeath,aes(DATES,HF1))+geom_point(color="navyblue") + facet_wrap(~Week)+scale_x_date('week')
ggplot(datadeath,aes(DATES,HF1))+geom_point(color="navyblue") + facet_wrap(~Month)+scale_x_date('month')


###Cleaned Functions and graphing of cleaned fn### 
TS_HF1=ts(datadeath[,c('HF1')])
datadeath$clean.TS_HF1=tsclean(TS_HF1)
ggplot() + geom_line(data=datadeath, aes(x=DATES,y=clean.TS_HF1))+ ylab('Clean HF1')#Graph cleaned data-ignore type ts scale warning

###Get monthly and weekly moving average (MA) and compare to cleaned daily data which still###
datadeath$HF1_ma = ma(datadeath$clean.TS_HF1, order = 7)
datadeath$HF1_ma30 = ma(datadeath$clean.TS_HF1, order = 30)
ggplot() + geom_line(data = datadeath, aes(x=DATES, y=clean.TS_HF1, colour = "HF1"))+ geom_line(data = datadeath, aes(x=DATES, y=HF1_ma, colour = "Weekly Moving Average"))+geom_line(data = datadeath, aes(x=DATES, y=HF1_ma30, colour = "Monthly Moving Average"))+ylab('Acceleration of Deaths as cases change')


###DECOMPOSITON OF THE DATA####
#calculate seasonal component with stl()
clean.TS_HF1=ts(na.omit(datadeath$clean.TS_HF1),frequency=15)
decomp1=stl(clean.TS_HF1,s.window="periodic")
deseasonal_HF1<- seasadj(decomp1) #used in ARIMA model later
plot(decomp1)

###STATIONARITY###
adf.test(clean.TS_HF1,alternative="stationary")#first visual check for stationary variance


###AUTOCORRELATION AND CHOOSING MODEL ORDER###
###ACF and PACF plots###
acf(clean.TS_HF1,main='')
pacf(clean.TS_HF1,main='')

###Taking difference of 1 and adf test###
HF1_d1=diff(deseasonal_HF1, differences=1)
plot(HF1_d1)
adf.test(HF1_d1, alternative="stationary")

###ACF and PACF plots###
acf(HF1_d1,main='ACF for Differenced Series') #Look for spikes at specific lag points of the differenced series
pacf(HF1_d1,main='ACF for Differenced Series')


###FITTING AN ARIMA MODEL###
#Get auto fit p,d,q values
auto.arima(deseasonal_HF1, seasonal = FALSE)

#EVALUATE AND ITERATE###-does the model make sense?
fit1.HF1<- auto.arima(deseasonal_HF1, seasonal = FALSE)
tsdisplay(residuals(fit1.HF1), lag.max=45, main='(1,1,4) Model Residuals')

#graph shows serious lags, so modify for p or q
fit2.HF1=arima(deseasonal_HF1, order=c(7,1,4))
tsdisplay(residuals(fit2.deathacc), lag.max=40, main='Seasonal Model Residuals')
fit2.HF1

###TEST MODEL PERFORMANCE WITH A HOLDOUT SET###
hold<-window(ts(deseasonal_HF1), start=260)
fit2_no_holdout= arima(ts(deseasonal_HF1[-c(260:324)]),order=c(7,1,4))
fcast2_no_holdout<-forecast(fit2_no_holdout,h=64)
plot(fcast2_no_holdout,main=" ")
lines(ts(deseasonal_HF1))

#Seasonality added back.However, model does not seem as though it need seasnality to be added back to it.
fit1_w_seasonality=auto.arima(deseasonal_HF1, seasonal=TRUE) 
seas_fcast1<- forecast(fit1_w_seasonality, h=90)
plot(seas_fcast1)
lines(ts(clean.TS_HF1))
lines(ts(deseasonal_HF1))
fit1_w_seasonality


###FURTHER TESTING AND ANALYSISOF OUR MODEL###
#deseasonal
fit1=auto.arima(deseasonal_HF1, seasonal=FALSE)
tsdisplay(residuals(fit1), lag.max=15, main='Seasonal Model Residuals')


#Adjusted lag model
fit2=arima(deseasonal_deathacc, order=c(7,1,4))
tsdisplay(residuals(fit2), lag.max=15, main='Seasonal Model Residuals')

#seasonality
fit1_w_seasonality=auto.arima(deseasonal_HF1, seasonal=TRUE) 
tsdisplay(residuals(fit1_w_seasonality),lag.max=20, main='Seasonal Model Residuals')


#####Final Fit and Tested ARIMA forecast
par(mfrow=c(2,2))

#auto arima  without seasonality
fcast1_1<-forecast(fit1, h=30)
plot(fcast1_1)

#Adjusted lag model
fcast1_2<-forecast(fit2, h=30)
plot(fcast1_2)

#auto arima with seasonality
fcast1_3<-forecast(fit1_w_seasonality, h=30)
plot(fcast1_3)

###Selected Model### 
par(mfrow=c(1,1))
fcast1_1<-forecast(fit1_w_seasonality, h=180)
plot(fcast1_1)
lines(ts(clean.TS_HF1))
lines(ts(deseasonal_HF1))
